# Supplementary material for: Safety Evaluation of α-Lipoic Acid Supplementation: A Systematic Review and Meta-Analysis of Randomized Placebo-Controlled Clinical Studies
Source: Antioxidants (Basel). 2020 Oct 19;9(10):1011. doi: 10.3390/antiox9101011 (PMC7603186; doi:10.3390/antiox9101011)
Supplement: Supplementary file 1 [file antioxidants-09-01011-s001.zip]

Archive with 3 entries (3 files):
- Appendix A_14092020.doc
- Appendix B_14092020.doc
- Supplementary Materials_14092020.doc
